# Supplementary material for: New Lactones Produced by Streptomyces sp. SN5431 and Their Antifungal Activity against Bipolaris maydis
Source: Microorganisms. 2023 Feb 28;11(3):616. doi: 10.3390/microorganisms11030616 (PMC10056170; doi:10.3390/microorganisms11030616)
Supplement: Supplementary file 1 [file microorganisms-11-00616-s001.zip]

Archive with 1 entries (1 files):
- microorganisms-2182563-supplementary.pdf
